# Supplementary material for: COVID-19 Pandemic Impact and Response in Canadian Pediatric Chronic Pain Care: A National Survey of Medical Directors and Pain Professionals
Source: Can J Pain. 2021 Jun 30;5(1):139–50. doi: 10.1080/24740527.2021.1931069 (PMC8253119; doi:10.1080/24740527.2021.1931069)
Supplement: Supplemental Material [file UCJP_A_1931069_SM4259.zip]

Archive with 2 entries (2 files):
- Supplementary material_Study 1 (clinic director) survey.docx
- Supplementary material_Study 2 (individual HCP) Survey.docx
